# Supplementary material for: Cytogenetic and Molecular Marker Analyses of a Novel Wheat–Psathyrostachys huashanica 7Ns Disomic Addition Line with Powdery Mildew Resistance
Source: Int J Mol Sci. 2022 Sep 7;23(18):10285. doi: 10.3390/ijms231810285 (PMC9499632; doi:10.3390/ijms231810285)
Supplement: Supplementary file 1 [file ijms-23-10285-s001.zip › Supplementary Materials/Table S1.xlsx]

## Sheet: Sheet1
Table S1 Wheat PLUG and P. huashanica 7Ns chromosome-specific markers used in this study to successfully analyze the chromosomal composition of 18-1-5
Marker	Type	Primer (5’-3’)		Location	Annealing temperature (℃)	References
		Forward Primer	Reverse Primer
TNAC1782	PLUG	TCACTGAACAGCCTAGACATGG	ATTCGCAGACCGCATCTATC	7AS 7BS 7DS	57	Ishikawa et al. [73]
TNAC1803	PLUG	TGCGACCAGTCTCTTTGAAAT	GTCGGAGCCTGGATCTCTAGT	7AL 7BL 7DL	57	Ishikawa et al. [73]
TNAC1815	PLUG	AGCAGACATCAGCAAGTTTGAG	ACTGACAAGCCCATGATTGAC	7AL 7BL 7DL	57	Ishikawa et al. [73]
TNAC1867	PLUG	GCCTTTCCTTTGGTAGTCTGG	CGATCCAAATGATCCTGAAGA	7AL 7BL 7DL	57	Ishikawa et al. [73]
TNAC1806	PLUG	ATTCCTCGTGAATTGCTGGAT	TCTGCAGTTAGGGACTTGAAA	7AS 7BS 7DS	57	Ishikawa et al. [73]
TNAC1845	PLUG	AATGAACAGCTTGCTTTCTGC	CAGATGCTCTGGATTTCATGG	7AL 7BL 7DL	57	Ishikawa et al. [73]
PH7Ns-9	SLAF	TGGATCCAACGTTGTTCACCTGCA	TGCCAAGATCACCAGCTCGGGA	7Ns	66	Tan et al. [25]
PH7Ns-14	SLAF	ACAAGTGCCAAGGAGCTATGGGA	GGCATTTCTGGGGAGGTGACGT	7Ns	63	Tan et al. [25]
PH7Ns-38	SLAF	ACACCATCACCGGGAGACGA	CCTTGAGCCACGCTAGCATGCT	7Ns	66	Tan et al. [25]
PH7Ns-43	SLAF	TCGGACCAGACTCTCCGGTTGT	CCTGACCAACTCTTGTGTCTCGCA	7Ns	66	Tan et al. [25]
PH7Ns-48	SLAF	TTGAAGCCCCCGACCTGCTT	TGGGCTGAAAAATGCTGGAGCT	7Ns	66	Tan et al. [25]
PH7Ns-49	SLAF	AGTAGACATCAGACGCGTGGGC	TGTAACCCACACTAGCGGCGT	7Ns	66	Tan et al. [25]
Note: Type I: no specific bands; Type Ⅱ: amplified specific bands only from P. huashanica and 18-1-5, which were regarded as specific molecular markers for chromosome 7Ns of P. huashanica.
