# Supplementary material for: Cytogenetic and Molecular Marker Analyses of a Novel Wheat–Psathyrostachys huashanica 7Ns Disomic Addition Line with Powdery Mildew Resistance
Source: Int J Mol Sci. 2022 Sep 7;23(18):10285. doi: 10.3390/ijms231810285 (PMC9499632; doi:10.3390/ijms231810285)
Supplement: Supplementary file 1 [file ijms-23-10285-s001.zip › Supplementary Materials/Table S2.xlsx]

## Sheet: Sheet1
Table S2 Amplification results of PCR-based markers in 18-1-5 and its parents
Marker Name	Primer Sequences（5'-3'）		Amplified Chromosomes	Type
	Forward	Reverse
GPH7Ns-1	TGTGTACCCGTAGCCTTTTG	CGTGTCAGCGACTGTTCATT		Ⅰ
GPH7Ns-2	CTGAACTGCGAGGATTTTCC	CGTCAAGATGTGGGTGGTTA		Ⅰ
GPH7Ns-3	GATTGTATTGGTGCGACAGG	ATGGCCAACCGATGAAAG		Ⅰ
GPH7Ns-4	CCCTCCTTGCTGATCAGATT	GTGAGGCTCGATAGGGTGAC		Ⅰ
GPH7Ns-5	GTGATGGAGACGACTAGTGTAGGA	GGTACTGCTCTGGCTCTGCT		Ⅰ
GPH7Ns-6	TCGATGACGTCTCATTCGAG	TATGGCTCCTGCTCACCTG		Ⅰ
GPH7Ns-7	ACTGCCGGGGCTAAAATAG	GCCCCAATGACTCTGGTAAG		Ⅰ
GPH7Ns-8	CAGCTCCTCGGAAGAATCTC	CTACGTCCACCAACTTGAGG		Ⅰ
GPH7Ns-9	GCAGTTGGTCTAGGGGCTAC	GGAGGTCGGTGTACCTTGAA		Ⅰ
GPH7Ns-10	CTTTCTACCTTGGGGTTCCA	ATCAGCACACAAGGTCAAGC		Ⅰ
GPH7Ns-11	CTTTCTACCTTGGGGTTCCA	ATCAGCACACAAGGTCAAGC		Ⅰ
GPH7Ns-12	CTTTCTACCTTGGGGTTCCA	ATCAGCACACAAGGTCAAGC		Ⅰ
GPH7Ns-13	CTTTCTACCTTGGGGTTCCA	AGCTTGACCTTGTGTGCTGA		Ⅰ
GPH7Ns-14	GATTTCTACCTTGGGGTTCC	AGCTTGACCTTGTGTGCTGA		Ⅰ
GPH7Ns-15	GATCAAGCAAGGCACAGCTA	AAGGAAGGAGATGGGTGGAT		Ⅰ
GPH7Ns-16	CCGTCAAGGATAGATCTCCA	GAGGGACGATGGTTCCATAA		Ⅰ
GPH7Ns-17	GTCTTTACCTTGCGCCTTCT	ATCCTCCTGTCGGTTCCTTT		Ⅰ
GPH7Ns-18	CGATAAAGTCCTCGCTGGAG	GAATGCTTCCCTTCTTCGAC		Ⅰ
GPH7Ns-19	GTGGCTAGGTCCTCTCGAAC	CTCGATGGAAAGCAGCAA		Ⅰ
GPH7Ns-20	CAGCCAATGACCTGACCA	GATTCGATCTCGCAATGG		Ⅰ
GPH7Ns-21	TATGTGCCCACAAACTGGTC	ATTCGATGACCGCTTCAC	7Ns	Ⅱ
GPH7Ns-22	GTCCAGAGATGGTGGCAGA	TCCTGCATCACTTCCTTCG		Ⅰ
GPH7Ns-23	GCGCGCAATAGACCTAGAG	GTGTGTATCCGGCTTGTCCT	7Ns	Ⅱ
GPH7Ns-24	TGGTGTTACCAAAGGAGGAC	CGCGTCTACTCCTCGGTTAT		Ⅰ
GPH7Ns-25	TGGGATGCCCTAACTTTCTC	CTAAACTCCCACGTGCCTTC		Ⅰ
GPH7Ns-26	TTCTCCCAAACCACAAGTCC	GCCCTGGTTTTGTCTTGAAC		Ⅰ
GPH7Ns-27	CCGCTGGGAGGTGTATTTT	ACACCGTTTCAGGTGATTCC		Ⅰ
GPH7Ns-28	AGGCCGAGCTTGACAAAG	CCTCTCCAAATGTGTCACCA		Ⅰ
GPH7Ns-29	CAATTCCCCGCCTTTGTA	GCAGGCCTAGGGGCTACTAT		Ⅰ
GPH7Ns-30	CAATTCGGCCAAGAGGAA	GCCTTTAGGCCCATTAGCTT		Ⅰ
GPH7Ns-31	GTCACCCTGGATTTTTCCAC	TGATGGAGACGACTAGTGTAGGAC		Ⅰ
GPH7Ns-32	GACTCCCGTCGATGCTCTAT	GTTCTGGGCTGGGATTTTC		Ⅰ
GPH7Ns-33	ATTGCAGGTCTGGCTTGAGT	GGTGAGGCTTATTTCGTTCG		Ⅰ
GPH7Ns-34	ACCGATGGAGCAGAGGTAGA	GGCCCGAATCACAGAAAT		Ⅰ
GPH7Ns-35	GGGAGGGGAAAATTGATCTC	CCTTGCTAAACGCCTCCA		Ⅰ
GPH7Ns-36	GGCGTGTAGAGGGATGAGAG	CCTCAGCCCAGAACCAAT		Ⅰ
GPH7Ns-37	CTTCCCAAATCCGTGTGG	GTGAACCCAATTCTGCCTGT		Ⅰ
GPH7Ns-38	CAACCGTCCCTAAGGTGTGT	TTGGGCGAGACCTCTTTG		Ⅰ
GPH7Ns-39	GCCTTGGAATAGCTTGACCT	GTTGGAACCCCAAGGTAGAA		Ⅰ
GPH7Ns-40	AGCTTGACCTTGTGTGCTGA	TGGAACCCCAAGGTAGAAAG		Ⅰ
GPH7Ns-41	AGCTTGACCTTGTGTGCTGA	CTTTCTACCTTGGGGTTCCA		Ⅰ
GPH7Ns-42	AGCTTGACCTTGTGTGCTGA	CAACTTACTACCTTGGGGTTCC		Ⅰ
GPH7Ns-43	AGCTTGACCTTGTGTGCTGA	GTTGGAACCCCAAGGTAGAA		Ⅰ
GPH7Ns-44	CTAGGAATTGCTTGGCCTTG	TGGAACCCCAAGGTAGAAAG		Ⅰ
GPH7Ns-45	TGGAACCCCAAGGTAGAAAG	ATCAGCACACAAGGTCAAGC		Ⅰ
GPH7Ns-46	GTTGGAACCCCAAGGTAGAA	ATCAGCACACAAGGTCAAGC		Ⅰ
GPH7Ns-47	AAGTTGGAACCCCAAGGTAG	ATCAGCACACAAGGTCAAGC		Ⅰ
GPH7Ns-48	GGGCGCAGATTCTGTCATA	CGGTGTTTACCAGCATTGG		Ⅰ
GPH7Ns-49	ATCAGCACACAAGGTCAAGC	GTTGGAACCCCAAGGTAGAA		Ⅰ
GPH7Ns-50	ATCAGCTCACAAGGTCAAGC	GTTGGAACCCCAAGGTAGAA		Ⅰ
GPH7Ns-51	ATCAGCACACAAGGTCAAGC	TGGAACCCCAAGGTAGAAAG		Ⅰ
GPH7Ns-52	GTTGCCTGCTCGCAACTAT	CTTGGCGTCTCAACTCATCA		Ⅰ
GPH7Ns-53	GGCGTCCAAAAGATGCTC	GCCCTGATCGTGAGTTTACAG		Ⅰ
GPH7Ns-54	ATTCCGGTTGCTCGAGTG	TGAGCATACGCCTCGATTC		Ⅰ
GPH7Ns-55	GGGGAGCTATGACCGTTGT	AGACGGGGTTGCTATGTGAT		Ⅰ
GPH7Ns-56	CGTGGCTTCCTTTCTTGCAA	TCATCCGCACTGGTACAAGA		Ⅰ
GPH7Ns-57	CAGAAGCTCAGTCGGACCTT	CCCCTGGGTGTGTCTTTGAA		Ⅰ
GPH7Ns-58	CACCGAGTCCCGTACTTGTT	AAGGGAAGTGGAAGCCTGC		Ⅰ
GPH7Ns-59	CAAAGCAGGTTGTTCGGCAA	TCCCTTGGTATTTTCGGGTCC		Ⅰ
GPH7Ns-60	TCGGTGACCAGTATAAGGGGT	TTTGATGCTCGAGGCCAAGA		Ⅰ
GPH7Ns-61	TGTGTCCGATTCTCAGCAGAG	TGATTGGGACTGTCTCGGTG		Ⅰ
GPH7Ns-62	AAGTCTCGGCCCCAGAAAAG	GGGGCGTCTATGACCTGAAG		Ⅰ
GPH7Ns-63	ATCACTGACGCGCATTTTCG	TGGTCGGTCTGTGATAACTGG		Ⅰ
GPH7Ns-64	CAACAGGCTCCTTCTTCCGA	AATCCGAGAGAAGATCCGCG		Ⅰ
GPH7Ns-65	TGTTCCTGACAGTTTCCGCT	CCACCAGTCCTTTCAGTCCC		Ⅰ
GPH7Ns-66	GATGTCCTTGAGCCCGGTAG	CCTCCCTGAGCCGATTCATC		Ⅰ
GPH7Ns-67	ACAACACCTGCTTCACCTGT	CCTATGGGTCGGGGTTGATT		Ⅰ
GPH7Ns-68	AAACCGGGATGGAAAGGACC	TCCCGGCTAAACAGCTTACC		Ⅰ
GPH7Ns-69	TTGCATATTAGGTCGCACGC	CGCCACTTTCAAACCACTCC		Ⅰ
GPH7Ns-70	GAATCCAGTAGCCCTCGAGC	GTCAAGACCCAGCTCGAGAA		Ⅰ
GPH7Ns-71	AAAATGTGTCTTCGGCGTCC	TTTTTCACCGACGCAGGAGA		Ⅰ
GPH7Ns-72	CAAACCGAACGAAATCAGGC	GAAGGGAACAGAGCACACGA		Ⅰ
GPH7Ns-73	AAAAGGTACACGCGGACGA	CCACCAGTCCTTTCAGTCCC		Ⅰ
GPH7Ns-74	AAACTAATCTAGCGGGGCCC	CGAGTTTCACGACCACCCA		Ⅰ
GPH7Ns-75	AGGAGCAAGGGCACAATACA	AGATAGAGCCAGTTGCCCTG		Ⅰ
GPH7Ns-76	TGAAGCCATCAGAACACCCC	ACCACCGACAAACATCCACT		Ⅰ
GPH7Ns-77	ACCTTCGAACATCCGGGATG	GCCTCCTGCCAGATTTTCG		Ⅰ
GPH7Ns-78	AGTCGTGTATGGGCACTGTT	GCTAACTCAAGCCGAGGAAGA		Ⅰ
GPH7Ns-79	AAAGAATACACGCGGACGAC	CCGAGATCATCACCCAAGGT		Ⅰ
GPH7Ns-80	ACACACTGTTTTTCGCGGAC	TGCACGTGTTGATGCAGTTG		Ⅰ
GPH7Ns-81	CTGCCAAACATCATTGACCCC	CCTAGATGGAGCATTGCCCA		Ⅰ
GPH7Ns-82	TGAGGAACCTTAGGCACAGA	GCAGGACTCTGTTCATCGGT		Ⅰ
GPH7Ns-83	GGAGATTCCCTGTAGCTCCC	TAGCCCTCCATTCACTTCCC		Ⅰ
GPH7Ns-84	AGTGAAGCGTCCAACTCAGA	AGAAGAACGAGCCAAAGCCA		Ⅰ
GPH7Ns-85	CACGCAATATGAGCACTGGT	TTGCACTCTGTCGTCATTGC		Ⅰ
GPH7Ns-86	TCCCTCAGTCGGATGATGGA	TTGCCAAAGCTACCAACTCG		Ⅰ
GPH7Ns-87	AGGCGTCAGGTACAGAGAGT	CCAAGTCAGAACCGGAACCA		Ⅰ
GPH7Ns-88	AGGCTATCTACAGAACGCGC	TACGGGTTCAAGCGGAGATG		Ⅰ
GPH7Ns-89	CAACTTTCTACCTTGGGGTTCC	TCAGCACACAAGGTCAAGCT		Ⅰ
GPH7Ns-90	CAACTTTCTACCTTGGGGTTCC	AGCTTGACCTTGTGTGCTGA		Ⅰ
GPH7Ns-91	AAGAAGGCCAAGCTGGTGAA	CGCCGAAAAATACCACCGAC		Ⅰ
GPH7Ns-92	ATATGGCCTGAGCGTCGAAG	GCAAACCGGAATCACAGAAC		Ⅰ
GPH7Ns-93	CCAGATATGGCGGGCGATTA	TCAATGGACATTTGGGGCGA		Ⅰ
GPH7Ns-94	GGAACCAACAGGAGGATCGA	TTCTTTGGCTGAGGCAGGAG		Ⅰ
GPH7Ns-95	GAACCGACAGGAGGATCGAA	ATTCTTCGGCTGAGGCAGG		Ⅰ
GPH7Ns-96	GAAGAACTTCGTCCTCGGCT	CGATCCTCCTGTCAGTTCCT		Ⅰ
GPH7Ns-97	AACAAGTACGGGACCTGGTG	TCTCTGAGGAGTTGGCGGA		Ⅰ
GPH7Ns-98	GCCTATGTCGACGCTAGCTT	ATGGGAGGTGAGCTGGAGT		Ⅰ
GPH7Ns-99	CCCTTGCAGAAAGATGTGCC	TGTTTTGGGACAGCGTGATG		Ⅰ
GPH7Ns-100	GGGGCTCCTGGTCATTTTCT	TCTCCTGGAGACCAAGAGTGT		Ⅰ
GPH7Ns-101	ACCACTATATGTGCCTCCCC	ATCGAGGTGTGCCTGATGTT		Ⅰ
GPH7Ns-102	GATACACGTTGCTTTGGACCC	TGAATGACATCGTGGTGCTG		Ⅰ
GPH7Ns-103	TCTCGGTTTTAGGGAGCAGC	CAATCCCTCCCTCGCTTGA		Ⅰ
GPH7Ns-104	GCCCCCGAGACTCTTATTGG	GTTCTCGTGTCCCGACGAT		Ⅰ
GPH7Ns-105	ACTGAACCTCCCTGGGGAATA	GGAGCTGCATTCGAGGTACA		Ⅰ
GPH7Ns-106	ACAACCGATGGAGTCAGCAT	AACTGATTGCGTTCCTTGCC		Ⅰ
GPH7Ns-107	CCGAGGGCTGAGATGATAGC	TCTGGGGATGGACTGGATGT		Ⅰ
GPH7Ns-108	TCCCTAACCACAATGACCTGC	GAGGCCAACAATGAACCACC		Ⅰ
GPH7Ns-109	TCCCTCCAGCCTGTACTGTTA	TTTGCGTTCCCCCTGACTAC		Ⅰ
GPH7Ns-110	CCTATCTCGCGCACTAAGCA	TTTTCTCCAAGAGCCGTCGT	7Ns	Ⅱ
GPH7Ns-111	GAAATATCTCCCGCGCTGC	TAATCCCTCACGGGGATCG		Ⅰ
GPH7Ns-112	TCACATAGCAACCCCGTCTC	AGCCCAAGCTCTCTCTCCA		Ⅰ
GPH7Ns-113	CCCATCCGTAAAGGGGTGTT	TAAAGTTACCGGGAAGGCGG		Ⅰ
GPH7Ns-114	GGACTTAGGCCAACCGTTCA	CAACTGGACGTCCCTGCTTA		Ⅰ
GPH7Ns-115	GTGGGCTCCGAGAAGTATCC	TTGCTCCTTGATGCCTCCTC		Ⅰ
GPH7Ns-116	AACTGGAGAGAAGGTGCGTG	AAAGAAGAAACCGCCAGTGC		Ⅰ
GPH7Ns-117	AATACCCTTGACACCACCCC	TAAGCGACCGACCGCAAA	7Ns	Ⅱ
GPH7Ns-118	GGGAGGTGATTTCCTTTCGGA	AGCTGCTTCAGTCCAAGTGT	7Ns	Ⅱ
GPH7Ns-119	GAGGCATTGGAAAACCCTCAG	AGGCCGTTTAGACCCTCAAA		Ⅰ
GPH7Ns-120	GTCAAAGGAAGCCTGACACA	TTCGGAAGTGGCACGGTAAA		Ⅰ
GPH7Ns-121	TCCAATTCAGGGGATGGACG	GCGTCAGGTAGTGGTTCCAT		Ⅰ
GPH7Ns-122	TGATCTCTGGGCTGGAACAC	GGACACCCTAGTTAGCACGG		Ⅰ
GPH7Ns-123	GGTTGAGGACAGGCAACAGA	CAACAAAACAAGCCTACCCCC	7Ns	Ⅱ
GPH7Ns-124	GTGTAGCAAGACGAGTAGCA	AGATCAGGTGCGCTAAGCAT		Ⅰ
GPH7Ns-125	ACTCCACCAATGTTCGCTCA	GATCGGCGTGTCTACTCCTC		Ⅰ
GPH7Ns-126	TGTCAAACCTACCGACTGGC	GACAATGGAGCGAATGCCTG		Ⅰ
GPH7Ns-127	ACGGCACTCACAAATCCAGA	AATCGAGCGAATGCCCACT		Ⅰ
GPH7Ns-128	AGCCTTAGCAAGCTCGGTATC	CCCAGACTCAAGAGGAGAGG		Ⅰ
GPH7Ns-129	AAGTGCCTTCAGGCAAAACG	GTCAGTCAAGAGATCGGCGT		Ⅰ
GPH7Ns-130	GGTCCGGGGATCTTGCTATG	GGAGGCTTGACTCCAGTCTTA		Ⅰ
GPH7Ns-131	ACCTTGATGTAGCCTGTGGTG	GGGGTTTAGATCGGTCAGCA		Ⅰ
GPH7Ns-132	GTTGGATCAAACCTGCGCC	CAAGAACCAGGGCAAAAGCC		Ⅰ
GPH7Ns-133	GGCTGGAGCTGGAACAACTA	CTGGCAGATCGGGGAGAATC	7Ns	Ⅱ
GPH7Ns-134	AGGCACGACAGAAATAGCGT	GATCTGGCTCCCTATACGCC		Ⅰ
GPH7Ns-135	TAAGGCCGTGGTTGACACAA	TTTTGAGGAGCTGATCTCGG		Ⅰ
GPH7Ns-136	TCCACGGGTACTCCAGGTAT	CACACTCCCGGTCAAACTGA	7Ns	Ⅱ
GPH7Ns-137	ATTTCTTGAAGGGCCGAGGT	GCACGCTGTCATCAACTTCC		Ⅰ
GPH7Ns-138	GGATCATTGAGTGGAGCTGT	CGAGTTGACTTGGTGTTACCG		Ⅰ
GPH7Ns-139	GGGGTCAACTTTTCGCTAGAC	CCGGGTCAACTTTTCTGCAC		Ⅰ
GPH7Ns-140	GTACCTTGTAGCAGCGTCCA	TAGTTCGTACCGCACTGGC		Ⅰ
GPH7Ns-141	GGCCGTACGTGTTTTGTGTT	TACTCGACTTTGGAGGCACG		Ⅰ
GPH7Ns-142	CACTTTTCCTCTGGGGGCTT	GCCCCTCGGCAAACATACTA		Ⅰ
GPH7Ns-143	GAGATAAGGATGACTAGACGGC	GCACCCGCTAATGGCAAAAT		Ⅰ
GPH7Ns-144	CTGGGGCAACTCAGGTTTTG	GGAGGCCTTTCTGGACTAGTTT		Ⅰ
GPH7Ns-145	TGGAGTTCGAGGCCCAAAAA	CAAGTGGAAACTGCCTCTGC	7Ns	Ⅱ
GPH7Ns-146	GACATCGCTCTGTTTCTAGCC	TTGCATATGCTTGTTGCCCG		Ⅰ
GPH7Ns-147	GCGGTTGGATCGGGATTTTG	CCTGCATTACCGCCCTATGT		Ⅰ
GPH7Ns-148	GAGCTTGGGCCAGGTCTAAT	GAAAGGCATCCCCCGTCTT		Ⅰ
GPH7Ns-149	CCCTGATAAGATGCGACACA	AGTGAAAGGCGATGGTGTCT		Ⅰ
GPH7Ns-150	TCGTTAGTTGCGGTCCTCTG	ATGGGACTCGTATCGTCTTCG		Ⅰ
GPH7Ns-151	CTTGCTAACGTCCTGGTGGA	CCGATGAGCAAGAACAAGGC		Ⅰ
GPH7Ns-152	CTTACCCCTAGCCAAGGAGC	CCGAGGTGGACCTGAAAGAT	7Ns	Ⅱ
GPH7Ns-153	GGTGGTAGTCTCGCTCGATG	CAAGCTCGGATAATGCGCC		Ⅰ
GPH7Ns-154	GGTGGTAGTCTCGCTCGATG	AAGCCGATATGGATTGCGGT	7Ns	Ⅱ
GPH7Ns-155	GCCTCCCCCAGCTTCTAATAC	TCCGTGACTCCTTCAGAGGT	7Ns	Ⅱ
GPH7Ns-156	CCCCAGCTTCTAATACGCCA	CAACACACTCCACGACTCCT		Ⅰ
GPH7Ns-157	TTTGGACCCCCAAGCATA	CGCCTCATCAAGAGATGTGA		Ⅰ
GPH7Ns-158	CTAGTTCTTCGTGGCACAGG	TAGTGCTTCCCTCCAATGGT		Ⅰ
GPH7Ns-159	CCAGGAAGTTGAGCTTGGAG	TCGACGGCTTTTCCTCAT	7Ns	Ⅱ
GPH7Ns-160	AGGAACCAGCCTCATAGGAA	AGCCAAGAGGCACCAAGAT		Ⅰ
GPH7Ns-161	TAGCCTCTTGCCATCTTCC	CCCTTCTGGAGTTGATTTGG		Ⅰ
GPH7Ns-162	TGGTTTGTGTCCCCTCTTTC	CGTGCCTGAACTTTACGTTG		Ⅰ
GPH7Ns-163	GAACCAACAGTGCACAGCA	CGATTTGTGCACCGAGTT	7Ns	Ⅱ
GPH7Ns-164	AGCTTGACCTTGTGTGCTGA	TGGAACCCCAAGGTAGAAAG		Ⅰ
GPH7Ns-165	AGCTTGACCTTGTGTGCTGA	CTTTCTACCTTGGGGTTCCA	7Ns	Ⅱ
GPH7Ns-166	TGGAACCCCAAGGTAGAAAG	ATCAGCACACAAGGTCAAGC		Ⅰ
GPH7Ns-167	GTTGGAACCCCAAGGTAGAA	ATCAGCTCACAAGGTCAAGC		Ⅰ
GPH7Ns-168	CCGGAGTGAACATAGTGCAA	CGGTGATACCGAATAGCTCA		Ⅰ
GPH7Ns-169	AGAGGAAAAGGGCGAGATTC	CTCATCTGGAGCATACCTTGC		Ⅰ
GPH7Ns-170	CTGGAGCCGAAGAGAATCC	GCTAAAAAGCGCAGAAGAGC		Ⅰ
GPH7Ns-171	CTGCTTGGATCGAACTCACA	AACTTCGGGGGCACTTTT		Ⅰ
GPH7Ns-172	TCCCTTGGACTTGATCTGCT	CCAGCTCATTATGCAACTCC		Ⅰ
GPH7Ns-173	GTGCTCAACTCTCAGTCAACTAGC	CCCGTCTTGGTACTTTTGGA		Ⅰ
GPH7Ns-174	TCCAGTCTAGCAGCGTCTGA	TCGTGGGGAAAAGATTGG		Ⅰ
GPH7Ns-175	CGAGGCTCCAAGATAGAACG	CATTCCACGGGTTCTGAGTT		Ⅰ
GPH7Ns-176	CGACGGACGGAAACTATATG	GAGGATCAGGCTTTGACTGC		Ⅰ
GPH7Ns-177	CGGACGGAAACTGTATGGA	GAGGATCAGGCTTTGACTGC		Ⅰ
GPH7Ns-178	AGGCGCCATTTTCTGATG	CGATGAGCCCTACCTCAACT		Ⅰ
GPH7Ns-179	CACAAGTGCCGCTCAAAA	GCCGTTTACTGTCGCCTAA		Ⅰ
GPH7Ns-180	CGATGAGCCTCAAGATTTCC	GACTGCCTTCCTTGCAGATAA		Ⅰ
GPH7Ns-181	GCCAGGCGACGTCTTTTA	CGGTTCTCCAGATTCTTTGC		Ⅰ
GPH7Ns-182	CGTCAGCCATCCGATTTT	TCACCCCTCTTCTCTTTCTCC		Ⅰ
GPH7Ns-183	GGTCTCCTCGGATGAGTTTG	CAGACCCCGAGCTCTGTTA		Ⅰ
GPH7Ns-184	GTAGACGCGCTAAGCTTTTG	GTGGCTGTTGCTTTGATGAC		Ⅰ
GPH7Ns-185	CGTCCTCCGTGCTGTTTA	GTTGCTGTCGCTTTGATGAG		Ⅰ
GPH7Ns-186	TAGATGCGCCGAGCTTTT	AGTGGCTGTCGCTTTGATG		Ⅰ
GPH7Ns-187	CCACTGCTGTCTTGTCACG	CGAACATTGGCGGAGTTT		Ⅰ
GPH7Ns-188	GGGAAGTAGCGGTGCATAG	GCGAGCCAAAGATGACAAC		Ⅰ
GPH7Ns-189	GGTAACCCTTGTTACGAGCAG	CGGCGTGTGCATATTTTC		Ⅰ
GPH7Ns-190	CTTTGGCAAGACCGAGGA	CTAAAACCTGGGCTGGAGAC		Ⅰ
GPH7Ns-191	GCAAACAAGCGCTACATCAC	GCAAACACAGGAACACGAAC		Ⅰ
GPH7Ns-192	ACCGTTTGTTCCAGGAGAAG	GGGATCGAGCCTACTGAGTG		Ⅰ
GPH7Ns-193	CATCCATCTACTCGGGTGTG	AAGGTCCGACTGAGCTTCTG		Ⅰ
GPH7Ns-194	GGTCGGCGAGCAGTAGTATT	GCTACTCCCGAGAAGAAAAGC		Ⅰ
GPH7Ns-195	CTTTCTACCTTGGGGTTCCA	ATCAGCACACAAGGTCAAGC		Ⅰ
GPH7Ns-196	CTTTCTACCTTGGGGTTCCA	AGCTTGACCTTGTGTGCTGA		Ⅰ
GPH7Ns-197	GTCTCTTCCGAGCACCAATC	CTGCCGTTGAGGGTTGTAG		Ⅰ
GPH7Ns-198	AATCCACAGCTAGCCATCAG	GAGGCGTCTTTGTCCAGATT		Ⅰ
GPH7Ns-199	CAACTCCTCGGAGATGGA	CAAGGTAAAGACGTGCACCA		Ⅰ
GPH7Ns-200	CTTTGACCGCTTCAATAGGC	TAACCACCTCCTCGAGTTCC		Ⅰ
GPH7Ns-201	CCACTCCAAAACAGACACTCC	CGCCTTGCAAAGTGGTTT		Ⅰ
GPH7Ns-202	CCACTCCAAAACAGACACTCC	CGGGCCTTGTTCATAAGGTA		Ⅰ
GPH7Ns-203	GGTCCTCATAGGCAGACACA	GTGGGATTTTGGTGGGAGT		Ⅰ
GPH7Ns-204	GTCTAAACGGCCTTTTCTGG	CTCAATCGGAGCTGGTTCTC		Ⅰ
GPH7Ns-205	CCACTGAGGGGATAAAGACG	AGACGATCAACCGACCTGAT		Ⅰ
GPH7Ns-206	CGAGGGCTGCATCGTTAT	CAACTAGGCTAATGGCCACA		Ⅰ
GPH7Ns-207	CTGCTCCCAGCAAATTAGG	TGCGAAAGACAGAGCCAGT		Ⅰ
GPH7Ns-208	CCCCGATAAAATCAGAGCAC	ATCCTGCCAGTCTCTGGAC	7Ns	Ⅱ
GPH7Ns-209	TCGGAGGAAAGAGGTGAAGA	CCGAACAGTTTCGTCCACTA	7Ns	Ⅱ
GPH7Ns-210	TTCTGAATAGGGAGCCTTCG	ACTAGCGAGACACCCTCACC		Ⅰ
GPH7Ns-211	GATCTCACCAGTGGATACCATC	TAATGCCCCTGCTACATTCC		Ⅰ
GPH7Ns-212	CGGTGTTCTCGGTTGACATA	CCATAATGAAGCTGGACTGG		Ⅰ
GPH7Ns-213	CCAGGACAGAATCTAGGTGGA	GAGCATTTAGCAGTCGCTTG		Ⅰ
GPH7Ns-214	ATCCAACAGCTCACCAAACC	AACATCACCCTCCGTGTCTC		Ⅰ
GPH7Ns-215	AGTGCTTACCTCTCGCTTCC	GAAATGCCCAACTGCTATCC		Ⅰ
GPH7Ns-216	GACGACAGAGTGCAAGATGG	CGCTCTGGTGTCAAAACACT	7Ns	Ⅱ
GPH7Ns-217	CACACGTGAAGCTGTGCTC	GAACCGCTTGGTTTGTAGGT		Ⅰ
GPH7Ns-218	CTGCCCTAAAACGCTTGG	CAGAAGGGTTGTTGGATGGT		Ⅰ
GPH7Ns-219	AAGGACCAGGTCAGTTGACAG	ACCAGCACTGGCTCCATAAT		Ⅰ
GPH7Ns-220	AGCTACCCCAACACGATCAC	TCAAAAGGGGTAACCACTCG		Ⅰ
GPH7Ns-221	GACCCCGTGTAGCACTTGA	GATCGAGAGACGGGAATGAG		Ⅰ
GPH7Ns-222	GTCGGCCCAATTCGATAG	TCCTCGGGTGTTTTCAGG		Ⅰ
GPH7Ns-223	CATCGAGGCCGGAGTTATAC	CCGTCCTTATACCTGGCAAC		Ⅰ
GPH7Ns-224	GTCACCTGACCCGAAGAATC	AGCTGTGCAACCCCTAGAGT		Ⅰ
GPH7Ns-225	TTTCAGACTTGCCGTGGAC	CGCAGCGTTTGGTTTTCT		Ⅰ
GPH7Ns-226	GCAAATACCCTTGACACCAC	CTTTGCTAGACCAGGGTTGC		Ⅰ
GPH7Ns-227	TCTGCCTTGCTGTAGCTATGTC	ACCAGCATTACCGGCTAAAC		Ⅰ
GPH7Ns-228	AAACCTGGCCCGAAAAAC	ACTATATGGGCCGTCTCACG		Ⅰ
GPH7Ns-229	GAACCGGGGGCTATTTATTC	CCAAAGACTGGCCAACAAC		Ⅰ
GPH7Ns-230	TGGGAGTAGGTAGGGCTTGA	TGTCTCCCTCCTTATGTTCCTC		Ⅰ
GPH7Ns-231	TCTCGATCTGACGGCTGTT	CGGGAAAAAGTCCAGCTT		Ⅰ
GPH7Ns-232	CCGACACGTCTTTAGTACAGC	TTAGGGCTGAGATCACCTTG		Ⅰ
GPH7Ns-233	GATGTCGACCCTGCTATTCC	TGAGGGACTCAGCAATCTCA		Ⅰ
GPH7Ns-234	TTGAGGACAGGCAACAGAAG	ACAGATGGGAAGAAGGTGGA		Ⅰ
GPH7Ns-235	ACCAGCTGACCACTCCTAGC	CTGTTGCGCTCCTTCCATA		Ⅰ
GPH7Ns-236	CAGTCCCAATCGGTCTGA	GGCTCAGCTCACATAGCATT		Ⅰ
GPH7Ns-237	CAGTCCCAATCGGTCTGA	CTGCTGAAAATCGGACTCAC		Ⅰ
GPH7Ns-238	TATGGGCTTTGGCTGGTAGT	GCTTTCTGGTTAGGCTCGTC		Ⅰ
GPH7Ns-239	GGTTGCCGAGATAGGTGACT	CAGTGTCCTTGGCTTGAAGA		Ⅰ
GPH7Ns-240	TCACAGGAGGAGGAAGCAAT	GCGTATTTACTCCTCGGCTA		Ⅰ
GPH7Ns-241	GGAGGAGGAGGCAATTATCC	GACGTGTCTACTCCTCGGTTAT		Ⅰ
GPH7Ns-242	TCCAGAGTCTCAGCTAATCAGG	GCAGCTGCTAGTAGGCAAATC		Ⅰ
GPH7Ns-243	CATTTCAGTCCTGCTGTGGT	TCGAGACGTCCAGTCGAAC	7Ns	Ⅱ
GPH7Ns-244	GCGTAACCTTCTCCGGATT	GCAACCAAAACTTCCTGGAC		Ⅰ
GPH7Ns-245	GCTGCTGGTTGTTCTGATTG	AACATAGGGTGGAGGTGGTG		Ⅰ
GPH7Ns-246	GGGAGTTCACTCCATTCTCA	CGCAAAGTGGACTGCAATAG		Ⅰ
GPH7Ns-247	AGGACCGAGGTGGGTCTACT	GGGGATAAGACCGATTTGC		Ⅰ
GPH7Ns-248	GATGCTTGATGTGGTGATGG	GGGCATCCAATCTTTAGACG		Ⅰ
GPH7Ns-249	GATGCTTGATGTGGTGATGG	GGGCATCCAATCTTTAGACG		Ⅰ
GPH7Ns-250	TCCGGATATCCCACTCTGAC	CAAGAAAGCGGATGAGGTTC		Ⅰ
GPH7Ns-251	TCTTCGTTTCTGCCTTCCTC	GCCACTAATGATCCCCTCTG		Ⅰ
GPH7Ns-252	AGGATTCACTGGTGGACTGG	CACTGCCTCTCCTTCAACCT		Ⅰ
GPH7Ns-253	AAGCCTTGGCTTTTCTCC	GTATGCCGCTCCTTTTGTCT		Ⅰ
GPH7Ns-254	CACCTCGGGAAATTGCTAAG	ATCGGGATGCGAGAACTG		Ⅰ
GPH7Ns-255	CCCTGATGGACCCTTTTGTA	ACCAGACCCGAGGTTAGGAT		Ⅰ
GPH7Ns-256	TCCATCTTGGACACCACAGT	CACCTCACTCGCTGAATCTC		Ⅰ
GPH7Ns-257	GGGGATAGATCTGATGTGTACG	ACGGTGGATTGTGGCTTA		Ⅰ
GPH7Ns-258	GACAGAGCGAAGGATTCGAC	ACAGGACCCGAATGAAGCTA		Ⅰ
GPH7Ns-259	CAGGAGGAGAAGTGGACTGAG	GGCTCCCATAGAGGGTACAA		Ⅰ
GPH7Ns-260	GTCACCCTGGATTTTTCCAC	TCCTACACTAGTCGTCTCCATCAC		Ⅰ
GPH7Ns-261	CGTAGAAAACTGCCGCATC	GCTGACTGGACGTACAGAAACT		Ⅰ
GPH7Ns-262	CCGTCAGCGCTATCTCTTCT	GATGAGCACGATCTTCACCA		Ⅰ
GPH7Ns-263	GAACGGGTCATCTGGTTCTC	CCGGTAACTAGGGATGCAAA		Ⅰ
GPH7Ns-264	CAGCCCCTAGAACGACTACG	GCTTTGTGCGCTCTGTAGC		Ⅰ
GPH7Ns-265	CCACTGCGTAGTCTTGTCGT	CCACAAGTGGGAATGCAA		Ⅰ
GPH7Ns-266	TGGCAGATGTGCTACAAAGG	CTGCTTCTCATCCAGGGTAA		Ⅰ
GPH7Ns-267	CACCACATCCCTCCTCTACC	AGGAGGATGGTCTTCTCTGG		Ⅰ
GPH7Ns-268	CCCTTCTTCTAGGAGCCAAA	GCCTCTCCTGAGAGATGATTG		Ⅰ
GPH7Ns-269	TTGCCCCGTATGAGAAGAGT	TAACCTATGCCGAGAACTGC		Ⅰ
GPH7Ns-270	TTGCACTCCTGCCATCTTC	TCTGCCCTGTGAGGGATTA		Ⅰ
GPH7Ns-271	GCAAGTAGATGGGAAACGTC	GAGGAGGAGCAACTTCTTCG		Ⅰ
GPH7Ns-272	GCTTCACGTCGTCATCTCAC	GGCTCGTACTTCGTCACCTC		Ⅰ
GPH7Ns-273	TGAAGATGAAGACGCACAGG	AGTGGTTGGACTTGCTGGTT		Ⅰ
GPH7Ns-274	CGAAGTAGACGTTCCCTGTTC	AACGTCAGTTCGCAAGCA		Ⅰ
GPH7Ns-275	GCCCGGTAGCTAAAACAGAG	CGGCAACTCAATGAACAGAG		Ⅰ
GPH7Ns-276	CGCGACAAGCCACTTATACA	AGCAACAGCGAGCAAGGT		Ⅰ
GPH7Ns-277	GAACCAACAGTGCACAGCA	CACAAGTGCCGCTCAAAA		Ⅰ
GPH7Ns-278	GGAGATGTCAATGCAAGTCG	GACTCGGAATCGCAGAACA		Ⅰ
GPH7Ns-279	CGCCTGTCAGGTGTTTACTG	TCGAGGTTTAGTCCCACCAC		Ⅰ
GPH7Ns-280	CAACTAGCTACGGTGAATAGGG	TCCTCGTGCTCCTTCTTGTT		Ⅰ
GPH7Ns-281	GCCTTGGAATAGCTTGACCT	GTTGGAACCCCAAGGTAGAA		Ⅰ
GPH7Ns-282	TGACCTTGTGTGCGGATTAG	TGGAACCCCAAGGTAGAAAG		Ⅰ
GPH7Ns-283	AGCTTGACCTTGTGTGCTGA	GTTGGAACCCCAAGGTAGAA		Ⅰ
GPH7Ns-284	AGCTTGACCTTGTGTGCTGA	CTTTCTACCTTGGGGTTCCA		Ⅰ
GPH7Ns-285	CGCGTCTACTCCTCGGTTAT	TGAGCGAACATTGGTGGA		Ⅰ
GPH7Ns-286	GAAGCCTGTCCATTCGAAAC	GTCCTGTGGACCTGTGAGTT		Ⅰ
GPH7Ns-287	ATCAGCACACAAGGTCAAGC	GTTGGAACCCCAAGGTAGAA		Ⅰ
GPH7Ns-288	ATCAGCACACAAGGTCAAGC	TGGAACCCCAAGGTAGAAAG		Ⅰ
GPH7Ns-289	GTTGCATCTCAAGGCATCTG	CTTTTCCTTGCCAGAACGAC		Ⅰ
GPH7Ns-290	CTCGTCGTTGTTGTGGTCAT	GAGGCACGGTTTGTTCCTAC		Ⅰ
GPH7Ns-291	AAGAGATGGCTGGCAAGG	GCGATAGTACTGGCGGTGA		Ⅰ
GPH7Ns-292	CAGCTGCACCTTGCTCTATG	AGCTCTTGCTTGCCTGGA		Ⅰ
GPH7Ns-293	GTGGGCTTTACGCCTTTG	GGTTTGGGAGAAATGAGCAG		Ⅰ
GPH7Ns-294	TGGCAGCCGAGTAAAACAG	CTTTTGGACGCCACTGGTAT		Ⅰ
GPH7Ns-295	TCAACCTACCGTGTCTGTCCT	ACGGCGGTGTCATTGATT		Ⅰ
GPH7Ns-296	TCCCATAATCCTCACCCTTG	CAGGCTATGCACGTAGTAAGG		Ⅰ
GPH7Ns-297	CGGATCTCGCAGACCACTA	CAAGAGAGGTGGGTTGGAAG	7Ns	Ⅱ
GPH7Ns-298	ACCCAACCCTGATATGATGC	CTTCCTGCACAGAAGCAATG	7Ns	Ⅱ
GPH7Ns-299	GTTCTGCTTGAGGGCACTTC	AAGACATAGGCGGATCTACTGG	7Ns	Ⅱ
GPH7Ns-300	GGTCGATTTCCACCCAAA	CCTTGTGACACCATAGCCTTC	7Ns	Ⅱ
GPH7Ns-301	GTTCCACGTGCCCAAAAT	AGCAACTGATGGCTGAGTGA		Ⅰ
GPH7Ns-302	CTAGCCTAGTGAGTAGCGAGGA	ATGCGAAATGCAGTGGTG	7Ns	Ⅱ
GPH7Ns-303	AAGAATACACGCGGACGAC	CCTGACAGTTTCCGCTAAAG	7Ns	Ⅱ
GPH7Ns-304	GGAGCTGATCCTCAAGTTCG	GCCACACCTCACCTATTGTCT		Ⅰ
GPH7Ns-305	GCGGCTGCTCCTGTATGTA	CGACCTGCTGATGATGATTC	7Ns	Ⅱ
GPH7Ns-306	GCGGCTGCTCCTGTATGTA	CGACCTGCTGATGATGATTC	7Ns	Ⅱ
GPH7Ns-307	GTAGCACCAACATCGAAAGC	CCAACGATTCCTCTGTGAAG	7Ns	Ⅱ
GPH7Ns-308	TGCGACTTCAAAGACACACC	GCTGCAACCAAGTCTTTGAG	7Ns	Ⅱ
GPH7Ns-309	ATAGGGTTGACCAGCGACTC	TCAAGATGCTCCCCATCC	7Ns	Ⅱ
GPH7Ns-310	CTCCCCCAGCTTCTAATACG	TGGACAGAGGATGCGTCA		Ⅰ
GPH7Ns-311	AGACGAACTGCTCAATCCAC	ACTTCTTCGTCGCCGTACTC	7Ns	Ⅱ
GPH7Ns-312	CTCAAAGTGCCAGCGATAAC	GAGACAGATCATACGGCAGACT	7Ns	Ⅱ
GPH7Ns-313	CTCTGAGGAGTTGGCGAAG	CGACAGGAGGATCGAATCA		Ⅰ
GPH7Ns-314	AAAGGAACCGACAGGAGGAT	GTTGGCAGAGACAAGGGAAG		Ⅰ
GPH7Ns-315	CCCACTTCAGATCCACTGGT	TGCAACAAACAAAACATAAGCA		Ⅰ
GPH7Ns-316	GATGTAACTCTGCTATGAATGATCC	GGAGCATAGCCTCCAAGTAA	7Ns	Ⅱ
GPH7Ns-317	TGTGTGGGGTTGGTTTGTAA	GCCCCAGATACTTGGGTGT		Ⅰ
GPH7Ns-318	CTTGGGAAACGATTGGAGAC	AAGGCAACCGTTGTATAGCC		Ⅰ
GPH7Ns-319	AGCTTGCAGAGTCCGAAAAG	CACGAGGTCAGCCACATAAC	7Ns	Ⅱ
GPH7Ns-320	CGGAGTCACCGAGTGTGTT	TCGGTGTGTCTGATTGGTTT		Ⅰ
GPH7Ns-321	AGTCCTTTGCGTGGCATT	AAAGTCAGGTCTCAGGAGGTAGAA	7Ns	Ⅱ
GPH7Ns-322	TAAGGACGGGAAGGATGTG	CTTTCTCCCCTGCCTCTTG		Ⅰ
GPH7Ns-323	TAAGGACGGGGAGGATGT	GCTTTCTTCCCTGCCTCTT	7Ns	Ⅱ
GPH7Ns-324	TAACAGGCTCGGTCGGTAAT	CCTCACGATTGCCGTTCT	7Ns	Ⅱ
GPH7Ns-325	GTCAGAGGCCCACAAGATTT	CTTATTGGGCCGGACAGA		Ⅰ
GPH7Ns-326	TTACCTTGGGCAGCTTCG	CATCCCGACGATCTCCTT	7Ns	Ⅱ
GPH7Ns-327	CCGAGCCATAACACTAGAAGG	CTATGGTGGACGCTGAATTG	7Ns	Ⅱ
GPH7Ns-328	ACGGCGGTGTCATTGATT	TCAACCTACCGTGTCTGTCCT	7Ns	Ⅱ
GPH7Ns-329	GCTTCGAACCCCGAGTAGTA	AGAAGTGGAGTCTTCCCCAAC	7Ns	Ⅱ
GPH7Ns-330	GACATAGGCGGATCTACTGGA	GTTCTGCTTGAGGGCACTTC		Ⅰ
GPH7Ns-331	CCCTTGGTATGAGATTGCTG	AAATCGCGCTCTCACCTTAG		Ⅰ
GPH7Ns-332	AGGATCATTGAGTGGAGCTG	GGTCTGACCGATTGGGACT		Ⅰ
GPH7Ns-333	AGCCGGTATAGGGGAATG	CTCCAAACACCTACCGAGCTA	7Ns	Ⅱ
GPH7Ns-334	AGCCGGTATAGGGGTAGCA	ACCCACCGAGCTCAAAGATA	7Ns	Ⅱ
GPH7Ns-335	GACACCCTCAGGAAACATCAG	GTTGCAATACCCTCCTTGCT		Ⅰ
GPH7Ns-336	AACTCACGTTCCTCCTCGAA	TATGGAGCCAAAGCTGTCCT	7Ns	Ⅱ
GPH7Ns-337	CCTTTTCTCCCTCAGGTCAT	ATAGGCCAGCAGGTGGATAC	7Ns	Ⅱ
GPH7Ns-338	AGGGCCTTTTCTCCCTTAGA	CCAGCAGGTGGATATGAACA		Ⅰ
GPH7Ns-339	TGTGGTCATTAGCCTGGTTG	CATCCACCGACCACTCAA		Ⅰ
GPH7Ns-340	CTCGCAGATGCCTTGATG	CCGAGATGCGTGATTCTGT	7Ns	Ⅱ
GPH7Ns-341	TGTGGGCTTTACGCCTTC	GGACTTGTGGTTTGGGAGAA		Ⅰ
GPH7Ns-342	TCCTTGCTTGCACTAGATGG	GCTGGGAGTTAGAGCTGGAG	7Ns	Ⅱ
GPH7Ns-343	GAATACGTCTCCGCAAGAGG	CAACTAGGCCGAATCTCTCG	7Ns	Ⅱ
GPH7Ns-344	CTCTCGTCTGTTTGTTCTCGTC	TGAAGTCTCTCTGGTGCTTCC	7Ns	Ⅱ
GPH7Ns-345	AGGTGGCTCGCAGTATAACA	AAACTCACAGGTCCACAGGA		Ⅰ
GPH7Ns-346	AATCTGGACCTGGCTGGA	CTGCGACTTCGCATCAAC	7Ns	Ⅱ
GPH7Ns-347	CGGGCTTGGGAAACTTAGTA	AGTCGCTCACACCCCTAAAA		Ⅰ
GPH7Ns-348	TCCCGCTCACTCTCTCTTCT	GTCCAAAGTCCGGCTTGA	7Ns	Ⅱ
GPH7Ns-349	GAGCCTCAAGATGCTCCCTA	GATAGGGTTGACGAGCGACT	7Ns	Ⅱ
GPH7Ns-350	GGCAATGCTTCCAGGTGTA	GAGATGCCAATTCGTCAGG	7Ns	Ⅱ
GPH7Ns-351	AACCTCCCCCAGCTTCTAAT	TGGACAGAGGATGCGTCA	7Ns	Ⅱ
GPH7Ns-352	GCTTCGAATACGCCAGTACC	GGTAGCCACTAGTTGGACAGG	7Ns	Ⅱ
GPH7Ns-353	AGCGCAAATATCCAGTAGCC	GTGGAGTCCTGCACAAAACA	7Ns	Ⅱ
GPH7Ns-354	GAGGTCTGGCTTTTGGAACT	GTCCGTCGATACGAAATCAC	7Ns	Ⅱ
GPH7Ns-355	CCGGGTATCTCGACAAGGT	TAAGACCGAAAGCCTCTCCA	7Ns	Ⅱ
GPH7Ns-356	GGATCCCACAGATCAAACG	CACCACCTGGGTTATGAGC	7Ns	Ⅱ
GPH7Ns-357	TGGTGGACACGTCCTTGATA	ACCCGCTGTTAGAAACCACT		Ⅰ
GPH7Ns-358	CAGAGGTGATTCTCAGTTGGTC	AGTGACGCTCCATTTTCCTC	7Ns	Ⅱ
GPH7Ns-359	GAAACTTGCATTGGGAGAGC	GTCCTCGTCTGCCTCAACA		Ⅰ
GPH7Ns-360	GCAAGCAACCCATACATCCT	AGCCAGCCAAGCTAGATGTC		Ⅰ
GPH7Ns-361	GTGCAGGCACAAGTTGGTT	GGTGCGCCTAATTGCATAC		Ⅰ
GPH7Ns-362	CGTGGAGTCCAACGAAAAG	CTCGTCGTAGGAGATGTAGACG		Ⅰ
GPH7Ns-363	CGTGGAGTCCAACGAAAAG	CTCGTCGTAGGAGATGTAGACG		Ⅰ
GPH7Ns-364	TGGACAGAGGATGCGTCA	CTCCCCCAGCTTCTAATACG		Ⅰ
GPH7Ns-365	CTCACACCCAGACACAGCTC	AGGGCCATTTGGTGTGAC	7Ns	Ⅱ
GPH7Ns-366	CAAGGCACTGGCTAAGAACA	ACTCACCCTTTTCCCGTGT		Ⅰ
GPH7Ns-367	CATCCGTCGCTAGAAACCA	TGGTGGACACGTCCTTGATA		Ⅰ
GPH7Ns-368	GGGCAACTGTTGACAAGGAT	GATCATCGGGATGCACCT		Ⅰ
GPH7Ns-369	CCACCACTCGTTCTCTGTCA	GGTGAATCTTGGCGCTGT		Ⅰ
GPH7Ns-370	ACCTTCTCAGCGTCATCCAT	GCTGCCGCCTACTAGTTTTT		Ⅰ
GPH7Ns-371	ATTTGATGCGCCACTTGAAT	CGCTGACGCTGTTACGAT		Ⅰ
GPH7Ns-372	GCCCACTCACAAAAGAGGAC	CCGGAGTGGACGGTAGTG		Ⅰ
GPH7Ns-373	CACAAGCCAATCAGGGAGA	TTTTCACCAGAGACCAGGAG	7Ns	Ⅱ
GPH7Ns-374	GCCTAGTTCCACTGCCAGTA	CGACCAAGCCGTTTTGTTGT	7Ns	Ⅱ
GPH7Ns-375	GGATAGCCTGCCATACACAGA	GGTGACCAGTATAAGGGGTACG	7Ns	Ⅱ
GPH7Ns-376	AACGCAGGAAGCACATACCT	CTGTTCGGTAGCCATTTCCT	7Ns	Ⅱ
GPH7Ns-377	TAAGGCCGTGGTTGACAC	ACCTCCACATCGGAGTAGC		Ⅰ
GPH7Ns-378	TTTCGAGACACTCGCCATC	AGGCCACCGTTGTATAGCC		Ⅰ
GPH7Ns-379	TAATCGCTTCCGGCTACG	TCTACAGGCTGTCTCCCAAA		Ⅰ
GPH7Ns-380	AACTGCTGGTCGGTGAAGAT	GTCCTTGGCAACACACTCC		Ⅰ
GPH7Ns-381	TTGTAAGAGCCACCAACTCG	CTGGGGGTGAGAATAACCAG		Ⅰ
GPH7Ns-382	GCAAGCAACCCATACATCCT	AGCCAGCCAAGCTAGATGTC		Ⅰ
GPH7Ns-383	ACAAACACCTATAAACTTGGTAAACA	GCTAACTCAAGCCGAGGATG	7Ns	Ⅱ
GPH7Ns-384	AGTGCAACAACACCTGCTTC	CTGCTGTTGACTTGCGTCTT		Ⅰ
GPH7Ns-385	AGGGCCTTTTCTCCCTCA	CGGCAGGTGGATACAAGAA		Ⅰ
GPH7Ns-386	GCGCTCCTAGAGCATCAGA	GGCCCTCTTTGCTTGTTG		Ⅰ
GPH7Ns-387	GGGGTTTTGGGGCTATTT	CTGGATCAACCCCGAACTAC	7Ns	Ⅱ
GPH7Ns-388	GGACTCACCCCTGGTACTGA	CGGTTACACGGACACTACGA		Ⅰ
GPH7Ns-389	GGGAATGTTTGCGGATTG	GATGCAGCCCCTAAACTGAC		Ⅰ
GPH7Ns-390	TGCGTAGACTGGAGTTGAAGG	TACAGCAACCAGTTGGGACA		Ⅰ
GPH7Ns-391	AAAAGGAAAACAGCCCAGCC	GCCAGCGAGAGAGAGAGAAG		Ⅰ
GPH7Ns-392	GTGAGGCATTTCCATCACAC	CAACTCTCTTGCCAGTTTGG		Ⅰ
GPH7Ns-393	GTGTGACCCCTACAGGTTCG	ACGGATGGTGATCATTCAGG		Ⅰ
GPH7Ns-394	AACACACACGGAGGGATAGC	GTGTATTGTTTGGCGAGCAG		Ⅰ
GPH7Ns-395	GCTTGTAGGCGAAAAGCATC	GCATTCGACCCATCAACA		Ⅰ
GPH7Ns-396	TTCCCCTTGAGCTGCTAGAC	AGGGCTCCACCTCTAACCTC		Ⅰ
GPH7Ns-397	TATTGGGCCGAGATCACTCT	TGCCACCAGTCCTTTCAGT		Ⅰ
GPH7Ns-398	AGCAAGCAGGCGACAAAA	TGCATCGAGATTGGTGTAGC	7Ns	Ⅱ
GPH7Ns-399	AGGATCATTGAGTGGAGCTG	GGTCTGACCGATTGGGACT		Ⅰ
GPH7Ns-400	GTCAAGTTCAGCCCTCCAAC	GGAGTGAGAGGACGAAGCAG		Ⅰ
GPH7Ns-401	CACGGTGTATCACCTCGAAC	CTCCACCCTTCAGGGTATCA		Ⅰ
GPH7Ns-402	CCGTGCTTTGCTGAGTGT	AACGATGCTCGGTACTGC		Ⅰ
GPH7Ns-403	GACGCTGACGCTGCTATACTT	TCGATCTCCACCAGAAGTCA		Ⅰ
GPH7Ns-404	TGATGCAACCAACTCCTCAG	CACCCTTACCTTGTGCCTTC		Ⅰ
GPH7Ns-405	GCTACCTCTTATGCCGCAAC	CACCCTTACCTTGTGCCTTC		Ⅰ
GPH7Ns-406	CAAAATGTTGGAACCCCAAG	TGTTTTGCCAAATTCTTCTGG		Ⅰ
GPH7Ns-407	GCACCTACTCCGTCACCTCT	AGTCCTGTTTGAGAGCACGA	7Ns	Ⅱ
GPH7Ns-408	AAGTCAGGTCTCAGGCGGTA	AAAGCCCTTTGCGTGATG		Ⅰ
GPH7Ns-409	AGCTCAGTGGCGTCTTTCTC	GCCGCTCAATCTCGGTTA	7Ns	Ⅱ
GPH7Ns-410	GCTGCTCCGGGATAAATATG	GGTTCCATCTGCGTTACGAT		Ⅰ
GPH7Ns-411	CCTAAACACGGTGGTCGTC	GGTCACGACATCGTCAGGT		Ⅰ
GPH7Ns-412	TTGGGGATACAATGCCTCTC	GTTGACCACAGGACCTGGA		Ⅰ
GPH7Ns-413	GCTATGGCCTTGATCTTTGG	GCGAGTGTAAGCTGATCGAA		Ⅰ
GPH7Ns-414	AGTCGCTTCATCTTGGAGGA	CACCAGGACCACAAGGAATA	7Ns	Ⅱ
GPH7Ns-415	TTCCGCCATCCACTGTTAG	TGGTGGACACGTCCTTGATA		Ⅰ
GPH7Ns-416	GAGTGCTCCTGCGAAATGTA	GCTCTTCTGCGCTTTTTAGC		Ⅰ
GPH7Ns-417	ATTCCCGGACAGATCTAACG	TCTCATCGGACCAAACCTG		Ⅰ
GPH7Ns-418	GACCCCTACAGGTTCGGATA	CGGATGGTGATCATTCAGG		Ⅰ
GPH7Ns-419	GCTCGCAAACTTGATCTCG	GCTCAGATGGCTTTGGCTAT	7Ns	Ⅱ
GPH7Ns-420	GAAGGGGCAGCACAGTACA	TGCTCTACGCCTAAAGTACCG		Ⅰ
GPH7Ns-421	CGTCTCGATATGGCATTGTC	TAAAGCCGAGGAGGGTCTC		Ⅰ
GPH7Ns-422	CGCTCTTCTCCTTTTCCTCT	TTGGATGAACTCACCACCTG	7Ns	Ⅱ
GPH7Ns-423	CAAACTGACTGCGTCATCGT	TCCACGTTCTCAACCCAAG	7Ns	Ⅱ
GPH7Ns-424	TGAGGCTCAGTCTCTTCTGCT	GCGGATTCGACAACACAT	7Ns	Ⅱ
GPH7Ns-425	GTGAAGTCGTTTCGGTGACA	CGGGAAGTCCTAGTCACGTT		Ⅰ
GPH7Ns-426	CAGCAACCAGTTGGGACA	GCGTAGACTGGAGTTGAAGGTT		Ⅰ
GPH7Ns-427	AGGATCATTGAGTGGAGCTG	GGTCTGACCGATTGGGACT		Ⅰ
GPH7Ns-428	ACGATGCTACGCCACACTC	TGATGGCATCCAAGTGAGAC		Ⅰ
GPH7Ns-429	GTCCTTGGCAACACACTCC	AACTGCTGGTCGGTGAAGAT		Ⅰ
GPH7Ns-430	TGTATCGTTTGGCGAGCA	GATAGCAGCAAGGAGGCACT		Ⅰ
GPH7Ns-431	CGTCAGAGCCGGCATAATA	AGCTGTGCAGAGAGGCTAGAG		Ⅰ
GPH7Ns-432	GATGTGGGTGTGCTGTCAGT	CCAGTCAAATGACCTGGTTG		Ⅰ
GPH7Ns-433	TAAACTGCTGGTCGGTGAAG	GGCAACACACTACGCAACTC		Ⅰ
GPH7Ns-434	AACTGCTGGTCGGTGAAGAT	GCATCCTTGGCAACACACT		Ⅰ
GPH7Ns-435	GGGACCACATCTCATTGGA	TAGCGTTGATCCGAGTCCTT	7Ns	Ⅱ
GPH7Ns-436	TCCATAAGGTTGCCAAGGTC	AGGTGGTAGTCTCGCTCGAT		Ⅰ
GPH7Ns-437	CTATGGTGCAATCCTGGTCA	TGAGTCCGGTGACTTAGCAA		Ⅰ
GPH7Ns-438	GCTGTCAAAGCGTGAATGG	GGATTGAGTCCTTGCCGTAA		Ⅰ
GPH7Ns-439	ACCCGTGTGGTAAGTCTCG	TTTGAGGTGTAGTTGCACGAA		Ⅰ
GPH7Ns-440	TGACCAAACTTTGACTTTCTTGA	TCTGTGTGGCTTCAAATCGT	7Ns	Ⅱ
GPH7Ns-441	TAACAGGCTCGGTCGGTAAT	CCTCACGATTGCCGTTCT		Ⅰ
GPH7Ns-442	ACACGACACAAGCAGTGACC	ATCTGCCGAGAGATGCGTA	7Ns	Ⅱ
GPH7Ns-443	CGGAGTCCTGCACAAAATAA	ATCCAGTAGCCCCCAAGACT		Ⅰ
GPH7Ns-444	ATGTAAAATCATCCAGATCACAAAA	GGCACTACCTCCATATGGTCT		Ⅰ
GPH7Ns-445	CACTGTGGTGTCCAAGATGG	GAAAACAGATGCCCATTCG		Ⅰ
GPH7Ns-446	CTCCAGTGCGATTGATTGTC	CGTCCACCTATGTTGCTCAC	7Ns	Ⅱ
GPH7Ns-447	TCTATCCTCCAAGGGCACAC	CAAATAGCCGCCTCCATCT		Ⅰ
GPH7Ns-448	CGTGTTCCATTTGCAAGC	GGTCATCAACCAAGTCACCA		Ⅰ
GPH7Ns-449	TATACTCAGGGTGCCAGCAA	CAGATCGTACTGCAGACTTGG		Ⅰ
GPH7Ns-450	TTGAAATTCACCGGGATAGA	GCGAGGCTGAGCACTTATG		Ⅰ
GPH7Ns-451	CCTCGGAGTTGGAAGAGGTA	AGCCAAACACCCTTACCTTG		Ⅰ
GPH7Ns-452	AGCTCAGGGGATAGACGAAC	GCTTGCCTGAGACATCTCCT		Ⅰ
GPH7Ns-453	CAACCACAACGATCAGCCTA	GTGGCCGAGCAGCATAGTA		Ⅰ
GPH7Ns-454	CTCCAAACACCTACCGAGCTA	AGCCGGTATAGGGGAATG		Ⅰ
GPH7Ns-455	GGTCATCAACCAAGTCACCA	CGTGTTCCATTTGCAAGC		Ⅰ
GPH7Ns-456	GAAAGAGAGGGGTAGGAATGG	GGACTTCTTACTCTTCCGAGAGG		Ⅰ
GPH7Ns-457	CACCCACGAGAGAAGGAAA	TGAGAGAGATAGGAGAGAGAGAGC		Ⅰ
GPH7Ns-458	CGAAGGATCCATCTCTGAGG	GAGTTCGTCCTGGCAAGTTT		Ⅰ
GPH7Ns-459	ACCAGGAGCCTTCAGACTTG	TAAAGGAGGGGGATGGTAAC		Ⅰ
GPH7Ns-460	GGGAAACTAGGCCGAAAATC	CTTTCTGGATGGTGGTCACA		Ⅰ
GPH7Ns-461	TTAGCCCTCCATTCACTTCC	CCTAGCCCAACCAAATCGTA	7Ns	Ⅱ
GPH7Ns-462	TCCCATCCTAGTGAGTCTGC	CCAACCCTCCATACGAAGAT	7Ns	Ⅱ
GPH7Ns-463	CTCCTACACACAGCCACGAG	CGAGAGGAAGGCGTGTAGAT	7Ns	Ⅱ
GPH7Ns-464	GACCGAAGATGGGCTAGAG	ATCAGGAGGGGAGCCACTA		Ⅰ
GPH7Ns-465	GCCTCAGGCCTGCTCTATTA	GACTGGTAGGCGATCTCAGG		Ⅰ
GPH7Ns-466	ACAGGGCAACTGACTTTCG	TCAGCGCGTGGTTATTGA		Ⅰ
GPH7Ns-467	ATACCGAGCTGATGCCTGAT	CTCCGAAACTCTCCTGCTTC		Ⅰ
GPH7Ns-468	TCCGGAGACAAATGGTCA	GCAAGTGGAAGCCACAAAG		Ⅰ
GPH7Ns-469	CGATACAAACGACGAGGTTG	ACCCAGCAACCCTTCAAA		Ⅰ
GPH7Ns-470	ACTTACATCCCAGGCAAGGT	GGCGCTTGTTGGTTTCTAAC		Ⅰ
GPH7Ns-471	GTCCCACAAGCTGCTGTTC	GACCAGTGTCACAAGGGAGTT		Ⅰ
GPH7Ns-472	CTTGTCCTCGCGATGTTG	GCCGGCTTGGACTTAGTTT		Ⅰ
GPH7Ns-473	GCCAGCGAAAGTCCAAATAG	GCTTCCTATGAGACAGGTCGT		Ⅰ
GPH7Ns-474	GCTGGTCGATGAAGATAGGG	GCCTCAAGATGCTCCTCAGT		Ⅰ
GPH7Ns-475	GGCCTCCCCTAGCTTCTAAT	GTTGGCTGGATAGAGGATGC		Ⅰ
GPH7Ns-476	GGCCTCTCCCAGCTTCTAAT	TGGACATAGGATGCATCAGG		Ⅰ
GPH7Ns-477	TACCACAAGGTGACCTCGAA	TGACTCCGAAGTCCAGAAGA		Ⅰ
GPH7Ns-478	CAGACCGAAGGACTTCTATGC	TGCTAGTGAGCTGAGCCTTG		Ⅰ
GPH7Ns-479	TGAGGGTACAAGAGCATTCC	GCCATCTAAATCAGGCGAGT	7Ns	Ⅱ
GPH7Ns-480	AAAGCCCTTTGCGTGATG	AAGTCAGGTCTCAGGCGGTA		Ⅰ
GPH7Ns-481	GGTGTGGCTGCTGCTTTT	GCTTCATCAGCAAGCAAGG		Ⅰ
GPH7Ns-482	GGATTGAGTCCTTGCCGTA	GTGAATGGGCCAAGAACC		Ⅰ
GPH7Ns-483	CGGAGTCCTGCACAAAAT	TAACGCGGATAACCAGTAGC		Ⅰ
GPH7Ns-484	AACAGTGTACTCGGGGTGCT	TCGTGCGTCACACTACGTC		Ⅰ
GPH7Ns-485	AAAGGAACCGACAGGAGGAT	GTTGGCAGAGGCAAGGAA		Ⅰ
GPH7Ns-486	AGAAGGGGGCTTTTAGGATG	CCGAACTACCCCAAACATCT		Ⅰ
GPH7Ns-487	TAGATGCCAGTTGTGCCCTA	GCCAGCGAAGTTGTTTTG	7Ns	Ⅱ
GPH7Ns-488	TATGCAGTGCTGAAATTTGG	AAAACCCTCACACTTTCGTG	7Ns	Ⅱ
GPH7Ns-489	GCACATTAGGATGTGCCTGT	CTCGTAGAGAACACCGGTAACA		Ⅰ
GPH7Ns-490	TCGTGGTAGCCGTGTATCTG	GGGCCTCGTTGGAAATAAC		Ⅰ
GPH7Ns-491	GCGATAAGGCTAGAGGATGC	AGCAATGTTTGGGACGTG	7Ns	Ⅱ
GPH7Ns-492	TAATGACTGGCCTCACATCC	CAGGGCGATCCAGAATTT	7Ns	Ⅱ
GPH7Ns-493	ATGCCGAAATACAGGACGAC	CAGTCGGAGTTGCCTATCG		Ⅰ
GPH7Ns-494	TCGGTGTGTCTGATTGGTTT	ATTCGGAGTCACCGAGTGTG	7Ns	Ⅱ
GPH7Ns-495	ATGCCGAAATACAGGACGAC	CGGAGTTGCCTATCGATGTT	7Ns	Ⅱ
GPH7Ns-496	TACTGCACCTGTCCTAGCACTC	CCCTTGCTGCATAAGAACAG		Ⅰ
GPH7Ns-497	CAACTCGACGTGCATCAA	GGTTGGGAAGTCACTGAAGC		Ⅰ
GPH7Ns-498	CACAAGCCAATCAGGGAGA	TTTTCACCAGAGACCAGGAG		Ⅰ
GPH7Ns-499	AACACTGCTATTGCCGTCAC	GGGAGCTTGTGGTGTTTTG		Ⅰ
GPH7Ns-500	ACACTGGAGAAGGGCGTTT	CGCTGGTGGGAGAAAGTAAT	7Ns	Ⅱ
GPH7Ns-501	GATGCGCTACAGGAGGAGT	CCCTTGGGTGAGGATGACT		Ⅰ
GPH7Ns-502	CCTACAGGAACTGAAGCAAGAG	GGGGAACCTCACCAAGAAC	7Ns	Ⅱ
GPH7Ns-503	TGCAGGCACTTTTTGGTG	GTCGAACGAGCGAACGAT	7Ns	Ⅱ
GPH7Ns-504	AGTGCTTTGAAACCCCTGTC	GGTGACCACGTGAAGATCC		Ⅰ
GPH7Ns-505	GTGTGCAACGTAATGTGGAG	TGATCTGCTCGCTGTGAGT	7Ns	Ⅱ
GPH7Ns-506	ACCATTCCTTCAGCTCCTCA	AACTTACCAAGAGCGCTACG		Ⅰ
GPH7Ns-507	GATCTTCCTTTGGCAGCTTG	AGTCTTCTTCGGCGTCACA		Ⅰ
GPH7Ns-508	TTTTCTGCCACGTGTTGG	TACCCGTTAGGCACGATACC		Ⅰ
GPH7Ns-509	GTTCCATTCTGGAGTGGCTA	CGTATGGCCCTGACATCTTT		Ⅰ
GPH7Ns-510	TGACCTCCCCTCTCTCTCTCT	GGGGAACAATCGGAATGA		Ⅰ
GPH7Ns-511	CAGATCGTACTGCAGACTTGG	TATACTCAGGGTGCCAGCAA	7Ns	Ⅱ
GPH7Ns-512	AGAGGCGTTCAACCTCTTCA	CCCTCTTCCCATAGAAACCTC		Ⅰ
GPH7Ns-513	CTCCAGATCGAGTCGCTACA	GGACGCACTCTGCCTGATA	7Ns	Ⅱ
GPH7Ns-514	CTCCGTTGTTTGTCATCAGG	AGGCAAGAGAACGAAGGACA	7Ns	Ⅱ
GPH7Ns-515	TGGAAAGAGCCTCCGAAA	CAAACCTCACGTTAGCTCCA	7Ns	Ⅱ
GPH7Ns-516	AGAACTGCCCCGATGACTT	GGGCCATAGAAGCCCAAT		Ⅰ
GPH7Ns-517	GCTATGGCCTTGATCTTTGG	GGTGAGTGTAAGCTGATCGAAG		Ⅰ
GPH7Ns-518	GGGTACGGACAAGAAGCAA	GGCGATGATCATAGGATGG		Ⅰ
GPH7Ns-519	ATGCGTCGCCTATTTTCG	GCAGTAGTTGGGTGCTCTCC		Ⅰ
GPH7Ns-520	CGAGAGCCAATGTGTCCATA	GAGCCTGGATCTTAGGAGGAA	7Ns	Ⅱ
GPH7Ns-521	AGCTGGGTCGATGTCTTTGT	GCTCCATCGATCGACTTTG	7Ns	Ⅱ
GPH7Ns-522	CTCCCTGGGGAATATTTGTG	CAGCCCTTACATCGACTGC		Ⅰ
GPH7Ns-523	CTTGCGACACCAGGGATAG	CATCCTTGTCCTCCGATCTC	7Ns	Ⅱ
GPH7Ns-524	GGTGACCACGTGAAGATCC	AGTGCTTTGAAACCCCTGTC		Ⅰ
GPH7Ns-525	GATGAAGGGGTGCTCCATT	GGGCGTTCGAATACATCC		Ⅰ
GPH7Ns-526	GCAGCAGGAAACAAAAGGAC	GCAAGTTTCACCAGGTTGC	7Ns	Ⅱ
GPH7Ns-527	GCTTACACTCGCCACAACAA	GCTTATTGTCCGTACCCAGA		Ⅰ
GPH7Ns-528	ATGGTAACCCCGGAACTTCT	CTTCCTCGGTGTCACTGCT	7Ns	Ⅱ
GPH7Ns-529	AGGATCATTGAGTGGAGCTG	GTCTGACCGATTGGGACTG		Ⅰ
GPH7Ns-530	GCAGCTGATAAAGGGGTAGTTC	GCGCTAGAGAAGCTCAAACTG	7Ns	Ⅱ
GPH7Ns-531	GCGCTCCTAGAGCATCAGA	GGCCCTCTTTGCTTGTTG		Ⅰ
GPH7Ns-532	GAGATTGATGGGCCAGTTCT	CACGGTCGATCTTTGTGAGA	7Ns	Ⅱ
GPH7Ns-533	GTCAACTCTGGACCGTTGC	ACGAAGCAAGGCAGAAAGAC	7Ns	Ⅱ
GPH7Ns-534	TGACTCCGAAGTCCAGAAGA	TACCACAAGGTGACCTCGAA		Ⅰ
GPH7Ns-535	GCGGGTTACAACTCAGGTTC	CCCTGTGCGAGACAATGTTA		Ⅰ
GPH7Ns-536	AGGATCTCACAGCCGGTTT	TCTCTGTGGGATGTCGTGAT	7Ns	Ⅱ
GPH7Ns-537	CACTCGCCACAACATAGAGG	TTTCTTCCTGTCCGTACTCG		Ⅰ
GPH7Ns-538	CACTCGCCACAACATAAAGG	TTGCTTCTTGTCCGTACCC		Ⅰ
GPH7Ns-539	GAGCTCTCGCCTGTCAGACT	CTTGCCTCTAGGATGGTTCC	7Ns	Ⅱ
GPH7Ns-540	GTAATTGGAGGTTGCGTGGT	GAGCGAACAAAACCCACTTC	7Ns	Ⅱ
GPH7Ns-541	TATGCTGCAACCAACTCCTC	CCTTACCTTGTGCCTTCTCG		Ⅰ
GPH7Ns-542	CAGCATCCAGAGCAACTACG	ATCTCTACGACCGTGCATTG	7Ns	Ⅱ
GPH7Ns-543	CCTTACCTTGTGCCTTCTCG	GCTACCTCTTATGCCGCAAC		Ⅰ
GPH7Ns-544	CACACTCGGGTGGTACCTTT	AAGGACCTCTTCGGATCACA		Ⅰ
GPH7Ns-545	AGCTTGGCAGCGTCTTTC	CCGCTCAATCTCGGATAAAC		Ⅰ
GPH7Ns-546	ATACCCCGAGGACATCATTG	ACTTGCTGCTTCAACCCTTC	7Ns	Ⅱ
GPH7Ns-547	CTCAGATCGATCGCAAAGG	ACGGGGAAGACATCAGAATG	7Ns	Ⅱ
GPH7Ns-548	AGGGCCTTTTCTCCCTTAGA	ATAGGCCAGCAGGTGGATAC		Ⅰ
GPH7Ns-549	AGGATGCCAACACGAAGC	CTCGAAGGCCTGTTTTGTCT		Ⅰ
GPH7Ns-550	GTGTTTGACACAGGCCTCA	TGTACCTCCACATCAGAGCAG		Ⅰ
GPH7Ns-551	TCCTCAGCTTCGTCGTCTAGT	GATAGATGGACCGAGCTCCT	7Ns	Ⅱ
GPH7Ns-552	TAAGGGCCATTTCTCCTCAG	CAGCAGGCGGATACAAGAA	7Ns	Ⅱ
GPH7Ns-553	CCGAGATGCGTGATTCTGT	GAGCTCGTAGATGCCTTGATG		Ⅰ
GPH7Ns-554	CCAGTGTCGTTGTGTCGTCT	GTGTCAGCCGAGAAGCAAT		Ⅰ
GPH7Ns-555	AGTCGCAAGTCCTACTGCAA	TTGGCTCGACAACCAGAGTA		Ⅰ
GPH7Ns-556	CCCACACACGTTGATCATTC	CGTTTTAGAGAGGCGAGAGG		Ⅰ
GPH7Ns-557	GCCACCTCCTCTTTTCCTCT	CGTCCTCGGGACATAGTGTT		Ⅰ
GPH7Ns-558	CCTTCAGCTTCTGCCTCCT	TCCTAACCCAAACTCCCTGA	7Ns	Ⅱ
GPH7Ns-559	GAAACAGAGGGGAGCACTTT	TGCTCATTGGTGATGACG		Ⅰ
GPH7Ns-560	ACGGTCCACTCCTCACTTGT	TAGACGACCACCGACTCGT	7Ns	Ⅱ
GPH7Ns-561	AGAAAGCTTAGGTCCCGATG	CAATCCACGGAGTGTCCTTT	7Ns	Ⅱ
GPH7Ns-562	CTCGAGGAGTCGAAAAAGGA	AATCACCATCGGCCCTAAG		Ⅰ
GPH7Ns-563	TTGTCATCCCCCGAAAAG	GATGGGGTGAATGAATAGCC	7Ns	Ⅱ
GPH7Ns-564	GCGGATTCGACAACACAT	TGAGGCTCAGTCTCTTCTGCT	7Ns	Ⅱ
GPH7Ns-565	GCGACGAGATACCTCGAAA	GGGCTCTTTGAAGCTCCTC		Ⅰ
GPH7Ns-566	ACGGCTTTGACTCTTGTGC	CGGGAAGATGTTGTCAAGGT		Ⅰ
GPH7Ns-567	TTGGTTCACCGGACAAGA	ATGCTGGGTTGGGTTTTG		Ⅰ
GPH7Ns-568	ATAGAGATGCCCCTGAATGG	AGGGATAGTGTTCCTCCCACT		Ⅰ
GPH7Ns-569	AAAAGCCTCCTACGGCTGA	GCTTGATCGGTAGCCTTGAT		Ⅰ
GPH7Ns-570	GCCATCTCCACTTTTCCTCT	TGCATCCTTGGGACATAGTG		Ⅰ
GPH7Ns-571	GACACTTTTCGGCAAGAGG	GCGTAACCGAATCTGAAGGT		Ⅰ
GPH7Ns-572	CTCAGGGAATGGGGTACAAG	CCCCTTTCCACATTCTGTCT		Ⅰ
GPH7Ns-573	GAAGCAAGAGAGGTGGGTTG	GTTTACACGGGTCGGATCTC		Ⅰ
Note: Type I: no specific bands; Type Ⅱ: amplified specific bands only from P. huashanica and 18-1-5, which were regarded as specific molecular markers for chromosome 7Ns of P. huashanica.
