# Supplementary material for: Cytogenetic and Molecular Marker Analyses of a Novel Wheat–Psathyrostachys huashanica 7Ns Disomic Addition Line with Powdery Mildew Resistance
Source: Int J Mol Sci. 2022 Sep 7;23(18):10285. doi: 10.3390/ijms231810285 (PMC9499632; doi:10.3390/ijms231810285)
Supplement: Supplementary file 1 [file ijms-23-10285-s001.zip › Supplementary Materials/Table S3.xlsx]

## Sheet: Sheet1
Table S3 Amplification patterns of P. huashanica 7Ns chromosome-specific markers in other wheat-related species
Speicific Markers	CS	18-1-5	PI168805 (A)	PI542251 (S)	AS84 (D)	ZY3156 (Ns)	PI314082 (Ns)	W6-10232 (Eb)	PI531718 (Ee)	P251477 (V)	Y1819 (H)	PI610892 (P)	QL (R)	PI228391 (St)	PI440325 (NsXm)	PI440308 (NsXm)
GPH7Ns-21	0	1	0	0	0	1	1	0	0	0	0	0	0	0	1	1
GPH7Ns-23	0	1	0	0	0	1	1	0	0	0	0	0	0	0	1	1
GPH7Ns-110	0	1	0	0	0	1	0	0	0	0	0	0	0	0	0	0
GPH7Ns-117	0	1	0	0	0	1	1	0	0	1	0	0	0	0	1	1
GPH7Ns-118	0	1	0	0	0	1	0	0	0	0	0	0	0	0	0	1
GPH7Ns-123	0	1	0	0	0	1	0	0	0	0	0	0	0	0	0	1
GPH7Ns-133	0	1	0	0	0	1	1	0	0	0	0	0	0	0	1	1
GPH7Ns-136	0	1	0	0	0	1	0	0	0	0	0	0	0	0	0	0
GPH7Ns-145	0	1	0	0	0	1	0	0	0	1	0	0	0	0	1	1
GPH7Ns-152	0	1	0	0	0	1	1	0	0	0	0	0	0	0	1	1
GPH7Ns-154	0	1	0	0	0	1	0	0	0	0	0	0	0	0	0	0
GPH7Ns-155	0	1	0	0	0	1	0	0	0	0	0	0	0	0	0	0
GPH7Ns-159	0	1	0	0	0	1	1	0	0	0	0	0	0	0	1	1
GPH7Ns-163	0	1	0	0	0	1	1	0	0	0	0	0	0	0	1	1
GPH7Ns-165	0	1	0	0	0	1	0	0	0	0	0	0	0	0	0	0
GPH7Ns-208	0	1	0	0	0	1	1	0	0	0	0	0	0	0	1	1
GPH7Ns-209	0	1	0	0	0	1	0	0	0	0	0	0	0	0	0	0
GPH7Ns-216	0	1	0	0	0	1	1	0	0	0	0	0	0	0	1	1
GPH7Ns-243	0	1	0	0	0	1	0	0	0	0	0	0	0	0	0	0
GPH7Ns-297	0	1	0	0	0	1	1	0	0	0	0	0	0	0	1	1
GPH7Ns-298	0	1	0	0	0	1	0	0	0	0	0	0	0	1	1	1
GPH7Ns-299	0	1	0	0	0	1	0	0	0	0	0	0	0	0	0	0
GPH7Ns-300	0	1	0	0	0	1	1	0	0	0	0	0	0	0	0	0
GPH7Ns-302	0	1	0	0	0	1	1	1	1	0	1	0	0	0	1	1
GPH7Ns-303	0	1	0	0	0	1	1	0	0	1	0	0	0	0	1	1
GPH7Ns-305	0	1	0	0	0	1	1	0	0	0	0	0	0	0	1	1
GPH7Ns-306	0	1	0	0	0	1	1	0	0	0	0	0	0	0	1	1
GPH7Ns-307	0	1	0	0	0	1	1	0	0	1	0	0	0	0	1	1
GPH7Ns-308	0	1	0	0	0	1	1	0	0	0	0	0	0	0	1	1
GPH7Ns-309	0	1	0	0	0	1	0	0	0	0	0	0	0	0	0	0
GPH7Ns-311	0	1	0	0	0	1	1	0	0	0	0	0	0	0	1	1
GPH7Ns-312	0	1	0	0	0	1	1	0	0	0	0	0	0	1	1	1
GPH7Ns-316	0	1	0	0	0	1	0	0	0	0	0	0	0	0	0	0
GPH7Ns-319	0	1	0	0	0	1	1	0	0	0	0	0	0	0	1	1
GPH7Ns-321	0	1	0	0	0	1	1	1	1	1	0	1	0	1	1	1
GPH7Ns-323	0	1	0	0	0	1	0	0	0	0	0	0	0	0	1	0
GPH7Ns-324	0	1	0	0	0	1	0	0	0	1	0	0	0	0	1	1
GPH7Ns-326	0	1	0	0	0	1	1	0	0	0	0	0	0	0	1	1
GPH7Ns-327	0	1	0	0	0	1	1	0	0	1	0	0	0	0	1	1
GPH7Ns-328	0	1	0	0	0	1	0	0	0	0	0	0	0	0	0	0
GPH7Ns-329	0	1	0	0	0	1	1	0	0	0	0	0	0	0	1	1
GPH7Ns-333	0	1	0	0	0	1	1	0	0	0	0	0	0	0	1	1
GPH7Ns-334	0	1	0	0	0	1	0	0	0	0	0	0	0	0	0	0
GPH7Ns-336	0	1	0	0	0	1	1	1	1	0	0	0	0	0	1	1
GPH7Ns-337	0	1	0	0	0	1	1	1	0	0	0	1	0	1	1	1
GPH7Ns-340	0	1	0	0	0	1	1	0	0	1	0	0	0	0	1	1
GPH7Ns-342	0	1	0	0	0	1	1	0	0	0	0	0	0	0	1	1
GPH7Ns-343	0	1	0	0	0	1	0	0	0	0	0	0	0	0	1	0
GPH7Ns-344	0	1	0	0	0	1	0	0	0	0	0	0	1	0	0	0
GPH7Ns-346	0	1	0	0	0	1	0	0	0	0	1	1	1	1	1	1
GPH7Ns-348	0	1	0	0	0	1	1	0	0	0	0	0	0	0	1	1
GPH7Ns-349	0	1	0	0	0	1	1	0	0	0	0	0	0	0	1	1
GPH7Ns-350	0	1	0	0	0	1	1	0	0	0	0	1	0	0	1	1
GPH7Ns-351	0	1	0	0	0	1	0	0	0	0	0	0	0	0	0	1
GPH7Ns-352	0	1	0	0	0	1	0	0	0	0	0	0	0	0	0	0
GPH7Ns-353	0	1	0	0	0	1	1	1	1	0	0	0	0	0	1	1
GPH7Ns-354	0	1	0	0	0	1	0	0	0	0	0	0	0	0	0	0
GPH7Ns-355	0	1	0	0	0	1	0	0	0	0	0	0	0	0	0	0
GPH7Ns-356	0	1	0	0	0	1	1	0	0	1	1	1	0	0	1	1
GPH7Ns-358	0	1	0	0	0	1	1	0	0	0	0	0	0	0	1	1
GPH7Ns-365	0	1	0	0	0	1	1	0	0	0	0	0	0	0	1	1
GPH7Ns-373	0	1	0	0	0	1	1	0	0	0	0	0	0	1	1	1
GPH7Ns-374	0	1	0	0	0	1	0	0	0	0	0	0	0	0	0	1
GPH7Ns-375	0	1	0	0	0	1	0	0	0	0	0	0	0	0	1	0
GPH7Ns-376	0	1	0	0	0	1	0	0	1	1	1	0	0	0	1	1
GPH7Ns-383	0	1	0	0	0	1	1	0	0	0	0	0	0	0	1	1
GPH7Ns-387	0	1	0	0	0	1	1	0	0	0	0	0	0	0	1	1
GPH7Ns-398	0	1	1	0	1	1	1	1	1	1	1	1	1	1	1	1
GPH7Ns-407	0	1	1	0	1	1	1	0	1	1	1	0	1	1	1	1
GPH7Ns-409	0	1	1	0	0	1	1	0	0	0	1	1	1	1	1	1
GPH7Ns-414	0	1	0	0	0	1	0	0	0	0	0	0	0	0	0	0
GPH7Ns-419	0	1	0	0	0	1	1	0	0	1	0	0	0	0	1	1
GPH7Ns-422	0	1	0	0	0	1	1	0	0	0	0	0	0	0	1	1
GPH7Ns-423	0	1	0	0	0	1	1	0	0	0	0	0	0	0	1	1
GPH7Ns-424	0	1	0	0	0	1	0	0	0	0	0	0	0	0	0	1
GPH7Ns-435	0	1	0	0	0	1	1	0	0	0	0	0	0	0	1	1
GPH7Ns-440	0	1	0	0	0	1	0	0	0	0	0	0	0	0	0	0
GPH7Ns-442	0	1	0	0	0	1	1	0	0	0	0	1	0	1	0	1
GPH7Ns-446	0	1	0	0	0	1	1	0	0	0	0	0	0	0	1	1
GPH7Ns-461	0	1	0	0	0	1	0	0	0	0	0	0	0	0	0	1
GPH7Ns-462	0	1	0	0	0	1	0	0	0	0	0	0	0	0	0	0
GPH7Ns-463	0	1	0	0	0	1	0	0	0	0	0	0	0	0	0	1
GPH7Ns-479	0	1	0	0	0	1	0	0	0	0	0	0	0	0	0	0
GPH7Ns-487	0	1	0	0	0	1	1	0	0	0	0	0	0	0	1	1
GPH7Ns-488	0	1	0	0	0	1	1	0	0	0	0	0	0	0	1	1
GPH7Ns-491	0	1	0	0	0	1	1	0	0	0	0	0	0	0	1	1
GPH7Ns-492	0	1	0	0	0	1	1	0	0	0	0	0	0	0	1	1
GPH7Ns-494	0	1	0	0	0	1	1	0	0	0	0	0	0	0	1	1
GPH7Ns-495	0	1	0	0	0	1	0	0	0	0	0	0	0	0	0	0
GPH7Ns-500	0	1	0	0	0	1	1	0	0	0	0	0	0	0	1	1
GPH7Ns-502	0	1	0	0	0	1	0	0	0	0	0	0	0	0	1	0
GPH7Ns-503	0	1	0	0	0	1	1	1	1	1	0	0	0	1	1	1
GPH7Ns-505	0	1	0	0	0	1	0	0	0	0	0	0	0	0	0	0
GPH7Ns-511	0	1	0	0	0	1	1	0	0	0	0	0	0	0	1	1
GPH7Ns-513	0	1	0	0	0	1	1	0	0	0	0	0	0	0	0	1
GPH7Ns-514	0	1	0	0	0	1	1	0	0	0	0	0	0	0	0	0
GPH7Ns-515	0	1	0	0	0	1	1	0	0	0	0	0	0	0	1	1
GPH7Ns-520	0	1	0	0	0	1	1	0	0	0	0	0	0	0	1	1
GPH7Ns-521	0	1	0	0	0	1	1	0	0	0	0	0	0	0	1	1
GPH7Ns-523	0	1	0	0	0	1	1	0	0	0	0	0	0	0	1	1
GPH7Ns-526	0	1	0	0	0	1	1	0	0	0	0	1	0	0	1	1
GPH7Ns-528	0	1	0	0	0	1	1	0	0	0	0	0	0	0	1	1
GPH7Ns-530	0	1	0	0	0	1	0	0	0	0	0	0	0	0	1	0
GPH7Ns-532	0	1	0	0	0	1	0	0	0	0	0	0	1	0	0	0
GPH7Ns-533	0	1	0	0	0	1	1	0	0	0	0	0	0	0	0	1
GPH7Ns-536	0	1	0	0	0	1	1	0	0	0	0	1	0	0	1	1
GPH7Ns-539	0	1	0	0	0	1	1	0	0	0	0	1	0	0	0	1
GPH7Ns-540	0	1	0	0	0	1	0	0	0	0	0	0	0	0	0	0
GPH7Ns-542	0	1	0	0	0	1	0	0	0	0	0	0	0	0	0	0
GPH7Ns-546	0	1	0	0	0	1	0	0	0	0	0	0	0	0	0	0
GPH7Ns-547	0	1	0	0	0	1	0	0	0	0	0	0	0	0	1	0
GPH7Ns-551	0	1	0	0	0	1	1	0	0	0	0	0	0	0	0	0
GPH7Ns-552	0	1	0	0	0	1	0	0	0	0	0	1	0	0	1	1
GPH7Ns-558	0	1	0	0	0	1	1	0	0	0	0	0	0	0	1	1
GPH7Ns-560	0	1	0	0	0	1	0	0	0	0	0	0	0	0	0	0
GPH7Ns-561	0	1	0	0	0	1	1	0	0	0	0	0	0	0	1	1
GPH7Ns-563	0	1	0	0	0	1	0	0	0	0	0	0	0	0	0	1
GPH7Ns-564	0	1	0	0	0	1	0	0	0	0	0	0	0	0	0	0
Total number	0	118	3	0	2	118	70	7	8	14	7	12	6	11	75	81
Note: “1” or “0” indicates the presence or absence of the specific band, respectively.
